# Supplementary material for: Bidirectional relationship between sexual arousal and (sex-related) disgust
Source: PLoS One. 2023 May 11;18(5):e0285596. doi: 10.1371/journal.pone.0285596 (PMC10174547; doi:10.1371/journal.pone.0285596)
Supplement: S1 Data — (ZIP) [file pone.0285596.s001.zip]

Archive with 2 entries (2 files):
- Study 1.sav
- Study 2.sav
